# Supplementary material for: Comparative morphology and trophic ecology in a population of the polymorphic lizard Sceloporus minor (Squamata: Phrynosomatidae) from central Mexico
Source: PeerJ. 2019 Nov 22;7:e8099. doi: 10.7717/peerj.8099 (PMC6876576; doi:10.7717/peerj.8099)
Supplement: Supplemental Information 1 — Morphology and diet in S. minor [file peerj-07-8099-s001.xlsx]

## Sheet: Diet
# of indivudual	Locality	Date	Sex	Acronym	Colour	Stomach weight	Stomach weight	Stomach content weight	Long	Width	High	Volume	Prey of item	Complete prey	Long	Width	High	Volume
1	El Enzuelado	2017-06-08	Male	AGR-UAEH-♂-01	Yellow	1.8688 - 0.07404	0.9692 - 0.3993	0.7348	29	15	5	3416.49	Leaves
					Yellow								Coleoptera
					Yellow								Orthoptera
					Yellow								N.I.
2	El Enzuelado	2017-06-08	Male	AGR-UAEH-♂-02	Red	2.0734 - 1.1715	0.8075 - 0.3294	1.1332	43	22	5	10897.2	Leaves	Coleoptera (Carabidae)	12	5	2	157.08
					Red								N.I.	Hymenoptera (Tiphidae)	4	2	1	8.3776
					Red								Coleoptera
					Red								Araneae
					Red								Hymenoptera
					Red								Orthoptera
					Red								Psocoptera
3	El Enzuelado	2017-06-08	Male	AGR-UAEH-♂-03	Red	1.5603 - 0.7402	0.7258 - 0.2665	0.68	30	16	5	4021.25	Leaves	Coleoptera	8	6	2	150.797
					Red								Nematodos
					Red								Orthoptera
					Red								Coleoptera
					Red								N.I.
4	El Enzuelado	2017-06-08	Male	AGR-UAEH-♂-04	Red	1.9838 - 1.1154	0.6712 - 0.2930	1.0983	39	21	5	9005.4	Leaves	Larva de coleoptera	6	1	1	3.1416
					Red								Nematodos
					Red								Orthoptera
					Red								Araneae
					Red								Coleoptera
					Red								Larva de coleoptera
					Red								Hemiptera
					Red								N.I.
5	El Enzuelado	2017-06-08	Male	AGR-UAEH-♂-05	Red	2.9602 - 1.5401	0.7561 - 0.2765	1.9708	43	24	6	12968.5	Leaves	Coleoptera (Hispinae)	6	4.5	2	63.6174
					Red								Coleoptera
					Red								Orthoptera
					Red								Hemiptera
					Red								N.I.
6	El Enzuelado	2017-06-08	Male	AGR-UAEH-♂-06	Yellow	1.5909 - 0.8382	0.7616 - 0.3912	0.6258	33	19	5	6237.65	Leaves	Coleoptera	10	4	3	83.776
					Yellow								Nematodos
					Yellow								Orthoptera
					Yellow								Coleoptera
					Yellow								N.I.
7	El Enzuelado	2017-06-08	Male	AGR-UAEH-♂-07	Yellow	1.4645 - 0.6608	0.4973 - 0.1687	0.79	40	21	4	9236.3	Leaves
					Yellow								Coleoptera
					Yellow								N.I.
8	El Enzuelado	2017-06-08	Male	AGR-UAEH-♂-08	Yellow	2.2223 - 0.7817	0.8786 - 0.3124	1.071	42	22	4	10643.7	Nematodos
					Yellow								Leaves
					Yellow								Coleoptera
					Yellow								N.I.
9	El Enzuelado	2017-06-08	Male	AGR-UAEH-♂-09	Yellow	1.5898 - 1.0377	0.5814 - 0.2877	0.8559	38	21	4	8774.49	Araneae	Coleoptera	10	5	2	130.9
					Yellow								Coleoptera
					Yellow								N.I.
10	El Enzuelado	2017-06-08	Male	AGR-UAEH-♂-10	Red	1.7675 - 0.9972	0.7741 - 0.3347	0.8179	34	15	4	4005.54	Orthoptera	Coleoptera	13	7	3	333.533
					Red								Coleoptera	Coleoptera	12	9	2	508.939
					Red								N.I.
11	El Enzuelado	2017-06-08	Male	AGR-UAEH-♂-11	Yellow	0.6777 - 1.5219	0.8083 - 0.2504	0.5756	31	12	4	2337.35	Nematodos
					Yellow								Leaves
					Yellow								Araneae
					Yellow								Coleoptera
					Yellow								N.I.
12	El Enzuelado	2017-06-08	Male	AGR-UAEH-♂-12	Red	2.1892 -1.5031	0.7235 - 0.3302	1.2708	37	22	5	9376.63	Orthoptera	Coleoptera	11	6	2	207.346
					Red								Nematodos	Coleoptera	13	8	2	435.635
					Red								Coleoptera	Coleoptera	12	7	2	307.877
					Red								N.I.	Coleoptera	11	9	2	466.528
13	El Enzuelado	2017-06-08	Male	AGR-UAEH-♂-13	Yellow	1.7036 - 0.7151	0.6655 - 0.2889	0.8722	34	19	5	6426.67	Nematodos	Coleoptera	9	4	1	75.3984
					Yellow								Leaves
					Yellow								Araneae
					Yellow								Coleoptera
					Yellow								N.I.
14	El Enzuelado	2017-06-08	Male	AGR-UAEH-♂-14	Yellow	1.7853 - 0.9961	0.6321 - 0.2857	1.0268	38	20		7958.72	Nematodos	Coleoptera	11	8	2	368.614
					Yellow								Orthoptera
					Yellow								Araneae
					Yellow								Formicidae
					Yellow								Coleoptera
					Yellow								N.I.
15	El Enzuelado	2017-06-08	Male	AGR-UAEH-♂-15	Red	1.8801 - 0.8790	0.8037 - 0.2929	0.889	39	19	4	7371.76	Nematodos	Hemiptera (Pentattonidae)	10	6	3	188.496
					Red								Leaves	Hemiptera (Coreidae)	20	6	3	376.992
					Red								Hemiptera
					Red								Coleoptera
					Red								Hymenoptera
					Red								N.I.
16	El Enzuelado	2017-06-08	Male	AGR-UAEH-♂-16	Red	1.7686 - 0.7414	0.7582 - 0.2478	0.8371	35	19	5	6615.69	Leaves	Coleoptera	8	5	1	104.72
					Red								Araneae
					Red								Nematodos
					Red								Coleoptera
					Red								N.I.
					Red								Hymenoptera
17	El Enzuelado	2017-06-08	Male	AGR-UAEH-♂-17	Red	0.9882 - 0.4410	0.4605 - 0.1549	0.4107	27	11	5	1710.6	Formicidae	Hymenoptera	6	2	1	12.5664
					Red								Leaves
					Red								Nematodos
					Red								Orthoptera
					Red								Coleoptera
					Red								Hymenoptera
					Red								N.I.
18	El Enzuelado	2017-06-08	Male	AGR-UAEH-♂-18	Yellow	1.8126 - 1.0732	0.8971 - 0.3842	0.7267	24	16	4	3217	Leaves	Hymenoptera	5	2	1	10.472
					Yellow								Araneae
					Yellow								Hymenoptera
					Yellow								Coleoptera
					Yellow								N.I.
19	El Enzuelado	2017-06-08	Male	AGR-UAEH-♂-19	Red	1.7603 - 0.8381	0.6784 - 0.2495	0.9222	36	21	3	8312.67	Orthoptera	Coleoptera	12	9	3	508.939
					Red								Flower	Coleoptera	12	7	3	307.877
					Red								Coleoptera	Coleoptera	9	4	2	75.3984
					Red								N.I.	Coleoptera	12	6	3	226.195
20	El Enzuelado	2017-06-08	Male	AGR-UAEH-♂-20	Red	0.9993 - 0.4141	0.4316 - 0.1603	0.4271	25	17	4	3783.01	Nematodos	Coleoptera	5	3	2	23.562
					Red								Leaves	Hymenoptera	6	3	2	28.2744
					Red								Coleoptera	Formicidae	2	1	1	1.0472
					Red								Formicidae
					Red								Araneae
					Red								Hymenoptera
					Red								Isoptera
					Red								N.I.
21	El Enzuelado	2017-11-09	Male	AGR-UAEH-♂-04	Yellow	2.1498 - 1.0084	1.2054 - 0.2759	0.8813	28	12	4	2111.16	Orthoptera	Orthoptera	24	11	5	1520.53
					Yellow								Flower
					Yellow								Coleoptera
22	El Enzuelado	2017-11-09	Male	AGR-UAEH-♂-41	Red	1.2900 - 0.5671	0.6887 - 0.2534	0.5402	19	12	3	1432.57	Araneae
					Red								Orthoptera
					Red								Flower
					Red								Coleoptera
					Red								Formicidae
					Red								N.I.
23	El Enzuelado	2017-11-09	Male	AGR-UAEH-♂-73	Red	1.1482 - 0.4173	0.6265 - 0.2066	0.4391	18	12	5	1357.17	Nematodos
					Red								Orthoptera
					Red								Coleoptera
					Red								Flower
					Red								Hymenoptera
					Red								N.I.
24	El Enzuelado	2017-11-09	Male	AGR-UAEH-♂-82	Yellow	0.8384 - 0.3374	0.3707 - 0.1382	0.3894	20	10	3	1047.2	Formicidae
					Yellow								Orthoptera
					Yellow								Araneae
					Yellow								Leaves
					Yellow								Coleoptera
					Yellow								N.I.
25	El Enzuelado	2017-11-09	Male	AGR-UAEH-♂-83	Yellow	1.1843 - 0.5307	0.6927 - 0.2511	0.4426	18	10	4	942.48	Flower	Flor	10	6	4	188.496
					Yellow								Coleoptera	Coleoptera	8	4	1	67.0208
					Yellow								Nematodos
					Yellow								Pseudoescorpion
					Yellow								N.I.
26	El Enzuelado	2017-11-09	Male	AGR-UAEH-♂-84	Red	0.8651 - 0. 3836	0.4657 - 0.1574	0.3323	20	10	5	1047.2	Flower	Coleoptera	11	5	2	143.99
					Red								Coleoptera
					Red								N.I.
27	El Enzuelado	2017-11-09	Male	AGR-UAEH-♂-85	Yellow	1.0879 - 0.5232	0.5243 - 0.1816	0.4717	17	10	5	890.12	Orthoptera	Orthoptera	20	9	4	848.232
					Yellow								Nematodos
					Yellow								Leaves
					Yellow								Formicidae
					Yellow								Coleoptera
					Yellow								Araneae
28	El Enzuelado	2017-11-09	Male	AGR-UAEH-♂-86	Red	1.4472 - 0.7172	0.7126 - 0.2910	0.6649	20	12	4	1507.97	Flower
					Red								Orthoptera
					Red								Coleoptera
					Red								N.I.
29	El Enzuelado	2017-11-09	Male	AGR-UAEH-♂-87	Red	1.4064 - 0.6469	0.6427 - 0.2831	0.5907	22	12	3	1658.76	Araneae
					Red								Orthoptera
					Red								Leaves
					Red								Hemiptera
					Red								Coleoptera
					Red								N.I.
30	El Enzuelado	2017-11-09	Male	AGR-UAEH-♂-88	Red	1.5877 - 0.7168	0.7681 - 0.2843	0.7352	22	15	5	2591.82	Flower	Orthoptera	17	6	3	320.443
					Red								Orthoptera
					Red								Coleoptera
					Red								N.I.
31	El Enzuelado	2017-11-09	Male	AGR-UAEH-♂-89	Red	1.1640 - 0.4720	0.5170 - 0.2210	0.5531	22	9	5	933.055	Nematodos	Orthoptera	15	9	2	636.174
					Red								Orthoptera
					Red								Leaves
					Red								Araneae
					Red								N.I.
32	El Enzuelado	2017-11-09	Male	AGR-UAEH-♂-90	Yellow	0.9515 - 0.3358	0.5632 - 0.1963	0.3238	19	11	5	1203.76	Nematodos
					Yellow								Coleoptera
					Yellow								N.I.
33	El Enzuelado	2018-03-09	Male	AGR-UAEH-♂-42	Red	1.2043 - 0.05280	0.6919 - 0.2996	0.3792	17	10	4	890.12	Larva lepidoptera	Coleoptera	7	4	1	58.6432
					Red								Coleoptera
					Red								Araneae
					Red								N.I.
34	El Enzuelado	2018-03-09	Male	AGR-UAEH-♂-62	Yellow	1.2190 - 0.3733	0.7542 - 0.1250	0.3466	23	13	4	2035.23	Leaves	Coleoptera	7	4	1	58.6432
					Yellow								Coleoptera
					Yellow								Hymenoptera
					Yellow								Araneae
					Yellow								N.I.
35	El Enzuelado	2018-03-09	Male	AGR-UAEH-♂-91	Red	1.2536 - 0.6044	0.3945 - 0.2158	0.7701	25	15	6	2945.25	Orthoptera	Orthoptera	17	8	3	569.677
					Red								Leaves	L. lepidoptera	12	3	1	56.5488
					Red								Coleoptera	Hemiptera	15	7	3	384.846
					Red								Larva lepidoptera
					Red								Hemiptera
					Red								Nematodos
					Red								N.I.
36	El Enzuelado	2018-03-09	Male	AGR-UAEH-♂-31	Yellow	2.1653 - 0.9331	0.3337 - 0.8321	1.246	30	14	5	3078.77	Coleoptera	L. lepidoptera	20	6	3	376.992
					Yellow								Hemiptera
					Yellow								Leaves
					Yellow								Larva lepidoptera
					Yellow								Nematodos
					Yellow								N.I.
37	El Enzuelado	2018-03-09	Male	AGR-UAEH-♂-92	Red	1.0198 - 0.6358	0.4700 - 1872	0.5122	18	12	4	1357.17	Larva lepidoptera	L. lepidoptera	25	9	2	1060.29
					Red								Leaves
					Red								Nematodos
					Red								Coleoptera
					Red								N.I.
38	El Enzuelado	2018-03-09	Male	AGR-UAEH-♂-32	Yellow	1.2000 - 0.7399	0.5410 - 0.2160	0.6041	19	12	5	1432.57	Larva lepidoptera	L. lepidoptera	20	5	2	261.8
					Yellow								Coleoptera
					Yellow								Hemiptera
					Yellow								Nematodos
					Yellow								Flower
					Yellow								Leaves
39	El Enzuelado	2018-03-09	Male	AGR-UAEH-♂-93	Red	1.4315 - 0.8600	0.4583 - 0.1881	0.8822	27	13	6	2389.19	Larva lepidoptera	L. lepidoptera	24	6	3	452.39
					Red								Leaves
					Red								Flower
					Red								Coleoptera
					Red								Hymenoptera
					Red								N.I.
40	El Enzuelado	2018-03-09	Male	AGR-UAEH-♂-94	Red	1.1674 - 0.6372	0.4716 - 0.2003	0.5883	22	11	5	1393.82	Larva lepidoptera	L. lepidoptera	21	5	2	274.89
					Red								Orthoptera
					Red								Flower
					Red								Leaves
					Red								N.I.
41	El Enzuelado	2018-03-09	Male	AGR-UAEH-♂-70	Red	1.3611 - 0.8142	0.3861 - 0.1819	0.8812	30	12	5	2261.95	Araneae	Araneae	13	6	3	245.045
					Red								Leaves	Hemiptera	9	3	2	42.4116
					Red								Flower
					Red								Hemiptera
					Red								N.I.
42	El Enzuelado	2018-03-09	Male	AGR-UAEH-♂-59	Yellow	2.0507 - 0.9959	0.9477 - 0.3796	1.017	33	13	5	2920.12	Orthoptera	L. lepidoptera	21	7	3	538.784
					Yellow								Leaves
					Yellow								Coleoptera
					Yellow								Larva lepidoptera
					Yellow								N.I.
43	El Enzuelado	2018-03-09	Male	AGR-UAEH-♂-95	Yellow	1.1286 - 0.6310	0.4663 - 0.2245	0.5725	20	10	5	1047.2	Orthoptera	Orthoptera	19	8	3	636.698
					Yellow								Larva lepidoptera	L. lepidoptera	11	4	2	92.1536
					Yellow								Formicidae
					Yellow								Araneae
					Yellow								N.I.
44	El Enzuelado	2018-03-09	Male	AGR-UAEH-♂-96	Yellow	1.9239 - 1.1646	0.7180 - 0.3340	1.1139	25	13	6	2212.21	Larva lepidoptera	L. lepidoptera	20	4	2	167.552
					Yellow								Orthoptera	Orthoptera	15	5	3	196.35
					Yellow								Hemiptera
					Yellow								Coleoptera
					Yellow								N.I.
45	El Enzuelado	2018-03-09	Male	AGR-UAEH-♂-97	Yellow	1.5991 - 1.0571	0.4118 - 0.2153	1.0733	27	12	10	2035.76	Orthoptera	Orthoptera	21	9	5	890.644
					Yellow								Flower	Orthoptera	24	7	6	615.754
														Orthoptera	18	9	4	763.409

## Sheet: Morphology
Morph	SVL	Tail length	Head length	Head height	Jaw length	Femur	Tibia	Ventral patch length
Yellow	84.26	106.39	20.06	12.29	13.34	19	14.55	37.34
Yellow	84.02	86.7	19.1	11.5	13	18.1	14.5	32.8
Yellow	69	117	16.2	9.8	11.2	14.2	12.7	28.3
Yellow	82.4	81.8	19.1	11.3	12.7	15.8	14.9	32.7
Yellow	75.7	47.2	27.4	10.05	11.7	16	14	24.3
Yellow	77.41	105.39	18.71	11.14	12.1	16.45	13.88	31.13
Yellow	74.71	86.94	17.26	11.11	12.7	16.04	13.51	31.34
Yellow	69.93	95.21	16.69	9.51	11.92	14.17	13.9	27.47
Yellow	84.09	70	19.01	11.21	12.1	17.55	14.09	34.48
Yellow	65.35	101.02	15.64	8.6	11.28	13.06	11.59	32.01
Yellow	77.91	120.13	18.4	10.65	12.54	18.27	14.86	36.63
Yellow	78.74	95	18.4	10.71	12.28	17.12	14.99	38.36
Yellow	75.89	122.87	20.69	10.91	13.18	17	14.49	38.65
Yellow	59.4	88.09	14	7.4	10.54	12.76	11.11	28.29
Yellow	65.71	109.51	15.47	9.5	11.64	13.76	12.02	33.94
Yellow	63.2	105.64	14.51	8.59	11.07	13.76	11.19	32.57
Yellow	58.07	60.04	14.08	7.13	10.21	12.35	11.24	30.07
Yellow	78.13	87.63	18.48	10.81	12.54	16.49	13.81	36.24
Yellow	80.82	130.49	17.8	9.54	13.13	17.27	13.35	38.62
Yellow	75.32	99.7	17.81	10.67	11.33	17.6	13.35	33.59
Yellow	80.3	93.42	16.99	9.7	13.72	17.95	13.05	43.63
Yellow	63.21	100.69	14.87	8.82	10.39	14.09	12.09	35.57
Yellow	61.58	98.32	14.24	7.03	10.88	13.21	12.02	29.25
Yellow	73.43	50.65	16.27	9.45	12.05	16.17	12.61	37.83
Yellow	63.95	108.3	15.51	8.05	10.57	13.84	11.78	33.14
Yellow	82.17	126.61	18.47	10.47	12.87	17.8	13.57	38.15
Yellow	83.07	132.72	18.41	10.28	12.12	18.29	13.9	41.93
Yellow	86.55	122.19	19.93	11.69	12.19	18.91	13.48	45.5
Yellow	67.04	11.33	15.53	8.16	11.24	13.22	11.84	33.13
Yellow	65.78	106.74	16.28	9	10.44	14.17	10.85	34.85
Yellow	78.87	83.94	18.43	11.05	12.64	18.57	13.04	36.21
Yellow	73.39	99.47	17.83	10.38	12.85	17.53	14.1	38.58
Yellow	62.02	69.29	14.96	8.26	10.73	13.73	11.13	29.92
Yellow	77.6	85.92	18.87	13.12	13.21	17.77	14.58	36.02
Yellow	64.54	64.46	15.4	8.27	10.89	14.34	11.11	32.2
Yellow	76.95	111.47	19.3	11.36	13.63	17.69	13.65	42.6
Yellow	65.98	73.01	16.15	8.37	10.23	14.91	11.98	33.02
Yellow	82.33	74.97	19.8	10.76	12.22	17.97	14.38	36.58
Yellow	67.06	84.39	17.31	8.41	11.7	14.24	11.31	29.92
Yellow	69.05	94.55	17.16	8.91	12.08	15.33	12.56	31.61
Yellow	67.23	101.02	16.7	8.32	11.69	14.66	12.72	34.34
Red	74.2	128.2	17.8	11	12.1	16.8	13.4	28.3
Red	78.2	113.5	22.7	12.9	12.9	16.2	14.8	34.9
Red	68.24	102.1	16.74	9.38	11.61	15.28	12.46	26.84
Red	80.09	112.7	19.7	10.07	11.8	16.8	14.2	38
Red	80.07	118.04	19.44	11.81	12.62	17.43	14.83	36.11
Red	77.34	103.35	18.51	10.98	11.86	16.26	13.49	32.58
Red	80.21	111.08	19.53	10.89	13.71	17.22	13.79	30.35
Red	72.56	106.75	16.54	9.81	11.93	15.66	13.43	32.44
Red	71.39	36.64	16.61	10.39	11.12	15.11	12.19	27.52
Red	86.93	121.3	18.2	11.4	12.1	16.8	13.5	37.4
Red	66.71	91.19	16.66	11.08	11.57	15.53	13.4	21.79
Red	60.57	99.24	14.36	8.4	10.35	14.32	11.14	29.84
Red	72.45	76.96	18.55	9.92	12.93	17.43	13.8	37.39
Red	81.17	95.99	19.74	11.68	13.96	18.84	13.84	44.24
Red	78.97	122.28	17.94	10.67	12.56	17.74	13.22	33.24
Red	66.74	93.98	15.92	9.06	10.95	14.8	13.3	29.83
Red	61.61	109.95	14.62	7.38	9.78	12.91	11.76	26.23
Red	66.26	109.66	15.21	8.18	10.64	12.81	11.77	34.35
Red	77.44	79.83	18.33	9.17	12.83	16.37	13.78	39.68
Red	54.89	97.18	13.57	8.13	9.82	11.55	16.68	24.05
Red	57.09	100.55	13.88	8.1	11.47	12.78	11.04	25.04
Red	75.93	110.67	18.1	11.02	12.82	15.92	12.92	40.83
Red	82.6	133.12	18.7	11.45	14.14	17	13.03	43.6
Red	79.29	106.2	17.33	10.32	13.41	18.48	12.78	41.12
Red	62.19	103.44	14.84	7.78	10.49	14.26	11.08	27.45
Red	78.79	120.89	18.86	10.42	12.31	15.21	14.26	41.2
Red	84.24	97.42	18.85	10.8	13.32	16.74	13.14	41.51
Red	79.5	115.35	19.6	9.64	12.94	16.55	12.86	46.33
Red	80.61	91.28	18.59	9.84	12.66	15.49	13.21	41.74
Red	75.8	98.75	18	9.83	11.71	15.97	13.68	38.43
Red	70.22	94.45	15.75	8.01	11.38	13.35	10.6	33.49
Red	74.74	114.16	18.17	9.7	12.38	17.4	13.34	42.51
Red	77.51	123.55	17.85	10.4	12.5	16.23	12.38	38.08
Red	78.82	107.01	17.85	10.86	12.31	17.85	12.43	38.1
Red	63.22	112.84	13.87	7.78	9.36	13.59	11.2	30.69
Red	64.47	99.99	15.19	8.06	9.94	13.08	11.02	31.84
Red	73.74	78.48	17.64	9.53	12.75	16.42	13.11	33.85
Red	70.14	81.26	17.13	8.49	11.21	15.58	12.33	36.47
Red	62.4	112.13	15.12	8.24	11.05	15.2	10.44	30.26
Red	68.46	116.24	16.09	7.48	11.08	14.75	11.24	34.87
Red	74.51	105.03	18.52	10.19	12.51	16.39	12.39	39.37
Red	63.99	109.88	15.17	9.08	10.45	14.47	11.7	29.08
Red	78.08	102.04	18.83	10.49	12.88	17.95	14.03	36.65
Red	82.08	68.16	20	11.47	13.94	18.64	14.06	38.31
Red	75.74	106.75	18.08	11.19	12.21	17.5	13.62	40.47
Red	73.27	133.54	17.46	11.39	12.43	18.02	13.96	33.63
Red	80.74	25.88	18.51	12.38	12	17.63	12.06	38.92
Red	65.97	108.32	15.2	9.77	10.4	15.1	11.91	30.06
Red	67.7	53.84	15.93	8.82	11.35	14.42	11.6	34.07
Red	66.68	114.54	16.61	8.23	11.81	14.4	12.95	67.17
Red	83.12	110.43	20.37	10.55	12.65	16.83	15.33	45.48
Red	80.2	124.84	19.2	8.87	13.14	16.05	13.41	47.76
Red	79.72	93.74	20.28	9.88	12.58	16.62	14.54	40.87
Red	69.12	88.66	16.65	9	11.23	13.36	11.2	31.71
Red	69.44	25.67	16.96	7.45	11.38	14.65	12.24	32.16
Red	74.08	113.73	17.8	9.24	13.01	16.38	12.4	38.22
Red	69.3	109.23	17.57	9.33	11.49	15.33	13.13	34.54
Red	68.65	107.26	16.44	8.44	11.43	14.7	11.94	28.03
